# Supplementary material for: The Local-Balanced Model for Improved Machine Learning Outcomes on Mass Spectrometry Data Sets and Other Instrumental Data
Source: Anal Bioanal Chem. Author manuscript; Available in PMC 2022 Mar 1. (PMC8516084; doi:10.1007/s00216-020-03117-2)
Supplement: 1686935_Supp_Info3 [file NIHMS1686935-supplement-1686935_Supp_Info3.txt]

##Local-balanced model with SVM example.
#The package e1071 needs to be loaded in advance.

TestMat<-as.matrix(DataSetGoesHere)  #put matrix here
P<-42  #number of rows (these are the samples)
c<-15   #number of columns (these are features; do not include class label)
Low<-c(1:21) #Enter the samples to be considered part of Group 1.
Hi<-c(22:42)  #Enter the samples to be considered part of Group 2.
Test<-1:P #enter which samples to test

S1<-c(1:P)
sums<-matrix(c(1:(c*P)),nr=P)
Probs<-0
Answer<-0
Key<-1:P
Key[Low]<-0
Key[Hi]<-1
Key<-as.factor(Key)


for (L in Test)
{

Low2<-setdiff(Low, L) #This assures the test sample is not part of train set.
Hi2<-setdiff(Hi, L) #This assures the test sample is not part of train set.


sums[ , ]<-0
for (j in 1:c)
(
sums[ ,j]<-((TestMat[L,j]-TestMat[ ,j])^2)
)

for (j in 1:P)
(
S1[j]<-sum(sums[j, ])
)

LowTrain<-Low2[which(S1[Low2]<=(sort(S1[Low2])[9]))]# set #LowTrain samples 
HiTrain<-Hi2[(which(S1[Hi2]<=(sort(S1[Hi2])[9])))]# set # HiTrain samples


classifier = svm(formula = Key[c(LowTrain,HiTrain)] ~ ., 
                  data = as.data.frame(TestMat[c(LowTrain,HiTrain), ]), 
                  type = 'C-classification', 
                probability = TRUE,   
				kernel = 'linear') 
 
 y_pred1 = predict(classifier, newdata = as.data.frame(TestMat[c(1,L), ]))  
Answer[L]<-as.numeric(y_pred1)[2]
 y_pred2 = predict(classifier, newdata = as.data.frame(TestMat[c(1,L), ]), probability = TRUE) 
Probs[L]<-attr(y_pred2, "probabilities")[2]
}
length(which(Answer[Low]==1))
length(which(Answer[Low]==2))
length(which(Answer[Hi]==1))
length(which(Answer[Hi]==2))
#Note: for roc function to work properly, package pROC must be installed.
roc(Key,Probs)
plot(Probs[c(Low,Hi)])
