# Supplementary material for: The Local-Balanced Model for Improved Machine Learning Outcomes on Mass Spectrometry Data Sets and Other Instrumental Data
Source: Anal Bioanal Chem. Author manuscript; Available in PMC 2022 Mar 1. (PMC8516084; doi:10.1007/s00216-020-03117-2)
Supplement: 1686935_Supp_Info2 [file NIHMS1686935-supplement-1686935_Supp_Info2.txt]

#Ratio builder

#Step 1:  Fill in r, C, and the name of your matrix below.
#Step 2:  Input a new name for your output matrix in the last two lines of the code.
#Note this ratio builder functions only for a the data matrix that is oriented with features in rows and samples in columns.  This orientation is used in the Aristotle Classifier and it is a common orientation for mass spectrometry data sets.

r <- 15  ## Set the number of features (the number of rows in your matrix.)
C <- 42	## Set the number of samples (the number of columns in your matrix.)
set <- as.matrix(MatrixGoesHere)  ### Input the name of your data matrix.  


Mat1<-matrix(0,r,r)	
Mat1<-(t((1/set[ ,1])%o%set[ ,1]))

for (i in 2:r)
	(
	Mat1[i,(1:i-1)]<-0
	)
goodies<-as.vector(which(Mat1!=0))

Mat2<-matrix(c(1:(C*r^2)),nr=r^2)
	for (i in 1:C)
		(
		Mat2[ ,i]<-as.vector(t((1/set[ ,i])%o%set[ ,i]))
		)
	
	for (i in 1:r)
		for (j in 1:C)
			(
			Mat2[(i+i*r-r),j]<-set[i,j]
			)
NameHere<-Mat2[goodies,1:C] ##Enter the name of your output matrix at the left and below.

dim(NameHere)
