# Supplementary material for: The Local-Balanced Model for Improved Machine Learning Outcomes on Mass Spectrometry Data Sets and Other Instrumental Data
Source: Anal Bioanal Chem. Author manuscript; Available in PMC 2022 Mar 1. (PMC8516084; doi:10.1007/s00216-020-03117-2)
Supplement: 1686935_Supp_Info1 [file NIHMS1686935-supplement-1686935_Supp_Info1.txt]

##Local-balanced model for the Aristotle Classifier.
#For AC, the data matrix must have samples in columns and features in rows.   
#Update values for P, c, TestMat, Low, and Hi.
#Update line 13 to indicate which samples to test.
#Set the number of samples in each training set on lines 37 and 38.
#Set k in line 57.  #(ex: k=500)

P<-15  #number of rows with features. 
c<-42   #number of columns (each is a sample)
TestMat<-as.matrix(IgG1INDscor[1:15,1:42])  #update matrix
Low<-c(1:21) #Enter the samples to be considered part of Group 1.
Hi<-c(22:42)  #Enter the samples to be considered part of Group 2.
Test<-1:c #enter which samples to test
FeatSum<-matrix(c(1:(P*c)),nr=P)
FeatSum[,]<-0
S1<-c(1:c)
sums<-matrix(c(1:(c*P)),nr=P)

for (L in c(Test))
{

Low2<-setdiff(Low, L) #This assures the test sample is not part of train set.
Hi2<-setdiff(Hi, L) #This assures the test sample is not part of train set.
sums[ , ]<-0

for(i in c(1:P))
(
sums[i, ]<-((TestMat[i,L]-TestMat[i, ])^2)
)


for (j in 1:c)
(
S1[j]<-sum(sums[ ,j])
)

LowTrain<-Low2[which(S1[Low2]<=(sort(S1[Low2])[7]))]# set #LowTrain samples 
HiTrain<-Hi2[(which(S1[Hi2]<=(sort(S1[Hi2])[7])))]# set # HiTrain samples


##The Aristotle Classifier 

r<-P  #This is the number of features to be considered during classification.

InputMat<-as.matrix(TestMat) #This is the data matrix for classification
        

Output2Mat<-matrix(c(1:(r*c)),nr=r)
SumsMat<-matrix(c(1:(500*P)),nr=500) 
SumsMat[ , ]<-0
RatioVec<-c(1:r)
SplitVec<-c(1:r)
ThirtyByEightMatrix<-matrix(c(1:(8*r)),nr=r)
ThirtyByEightMatrix[,]<-0


for (k in 1:500)
{
    
    RatioVec[]<-0
    SplitVec[]<-0
    Output2Mat[ , ]<-0
    
    set1<-sample(c(LowTrain), 4)
    set2<-sample(c(HiTrain), 4)
    ThirtyByEightMatrix<- InputMat[ , c(set1,set2)]
 
    ;
    
    for (i in 1:r) 
        (ifelse (xor(min(ThirtyByEightMatrix [i,1:4])> max(ThirtyByEightMatrix[i,5:8]), max(ThirtyByEightMatrix [i,1:4])<min(ThirtyByEightMatrix[i,5:8])),
                 RatioVec[i]<-1, RatioVec[i]<-0))
    ;
    for (i in 1:r)
        (
         ifelse (RatioVec[i]==1, 
        SplitVec[i]<- (ifelse(sum(ThirtyByEightMatrix[i,1:4])>sum(ThirtyByEightMatrix[i,5:8]), 
                                          
                    (min(ThirtyByEightMatrix[i,1:4])+ max(ThirtyByEightMatrix[i,5:8]))/2, 
                    (min(ThirtyByEightMatrix[i,5:8])+ max(ThirtyByEightMatrix[i,1:4]))/2)),
                    SplitVec[i]<-0)
        )
    ;
     
    for (i in 1:r)
        for (j in L)
            
            (
                if (RatioVec[i]>0)
                    (
                        ifelse(sort(ThirtyByEightMatrix[i,1:4])[2]>SplitVec[i],
                               
                               (ifelse
                                (InputMat[i,j]>SplitVec[i], 
                                    Output2Mat[i,j]<-1*RatioVec[i],
                                    Output2Mat[i,j]<- -1*RatioVec[i])),
                               
                               (ifelse
                                (InputMat[i,j]<SplitVec[i], 
                                    Output2Mat[i,j]<-1*RatioVec[i],
                                    Output2Mat[i,j]<- -1*RatioVec[i])))
                    )
            )
    ;
 
    for (i in (1:r))
    (
    SumsMat[k,i]<-c((Output2Mat[i,L]))
    )
        
}
    for (i in 1:r)
    FeatSum[i,L]<-sum(SumsMat[ ,i])

}
 
Result<-c(1:c)
Result[ ]<-0
  for (i in Test)
    ( 
     Result[i]<-sum(FeatSum[,i])
 )
plot(Result[c(Low,Hi)])

Key<-c(1:c)
Key[Low]<-0
Key[Hi]<-1
#Note package pROC must be installed for roc function.
roc(Key,Result)
